# Supplementary material for: Nested plant LTR retrotransposons target specific regions of other elements, while all LTR retrotransposons often target palindromes and nucleosome-occupied regions: in silico study
Source: Mob DNA. 2019 Dec 14;10:50. doi: 10.1186/s13100-019-0186-z (PMC6911290; doi:10.1186/s13100-019-0186-z)
Supplement: Supplementary file 6 — Additional file 6. Python scripts used for recalculation of genomic coordinates of protein domains in analyzed LTR retrotransposons annotated using DANTE tool, RepeatExplorer. [file 13100_2019_186_MOESM6_ESM.zip]

Archive with 3 entries (2 files):
- Additional File 1/
- Additional File 1/offset.py
- Additional File 1/family_v1.py
