# Supplementary material for: Nested plant LTR retrotransposons target specific regions of other elements, while all LTR retrotransposons often target palindromes and nucleosome-occupied regions: in silico study
Source: Mob DNA. 2019 Dec 14;10:50. doi: 10.1186/s13100-019-0186-z (PMC6911290; doi:10.1186/s13100-019-0186-z)
Supplement: Supplementary file 7 — Additional file 7. GFF3 files of fully annotated nested-original pairs and non-nested LTR retrotransposons used in this study. [file 13100_2019_186_MOESM7_ESM.zip]

Archive with 3 entries (2 files):
- Additional file 2/
- Additional file 2/all_nonNested_TEs_GFF.zip
- Additional file 2/nestOrigPairsGFF.zip
